# Supplementary material for: Basic Promotors Impact Thermodynamics and Catalyst Speciation in Homogeneous Carbonyl Hydrogenation
Source: J Am Chem Soc. 2022 Apr 27;144(18):8129–37. doi: 10.1021/jacs.2c00548 (PMC9100671; doi:10.1021/jacs.2c00548)
Supplement: Supplementary file 2 — ja2c00548_si_002.zip [file ja2c00548_si_002.zip]

Archive with 4 entries (4 files):
- KOMe_5_FigureS17.zip
- Mn(CO)2-isomers_FigureS45-46.zip
- MnOR_TableS10.zip
- Mn_carbonyls_FigureS44.zip
